# Supplementary material for: Characteristics and Outcomes of Cryptococcosis among Patients with and without COVID-19
Source: J Fungi (Basel). 2022 Nov 21;8(11):1234. doi: 10.3390/jof8111234 (PMC9695249; doi:10.3390/jof8111234)
Supplement: Supplementary file 1 [file jof-08-01234-s001.zip]

Archive with 1 entries (1 files):
- jof-2020375-supplementary.pdf
